# Supplementary material for: The Absorption, Distribution, Excretion, and In Vitro Hepatic Microsomal Metabolism of the Novel CDK Compound XMD12 in Sprague-Dawley Rats
Source: Pharmaceutics. 2025 Nov 30;17(12):1545. doi: 10.3390/pharmaceutics17121545 (PMC12736570; doi:10.3390/pharmaceutics17121545)
Supplement: Supplementary file 1 [file pharmaceutics-17-01545-s001.zip]

Archive with 1 entries (1 files):
- pharmaceutics-3967082-supplementary.pdf
